# Supplementary material for: Transcriptomic Analysis Suggests a Coordinated Regulation of Carotenoid Metabolism in Ripening Chili Pepper (Capsicum annuum var. conoides) Fruits
Source: Antioxidants (Basel). 2022 Nov 14;11(11):2245. doi: 10.3390/antiox11112245 (PMC9686772; doi:10.3390/antiox11112245)
Supplement: Supplementary file 1 [file antioxidants-11-02245-s001.zip]

Archive with 1 entries (1 files):
- antioxidants-2007314-supplementary.pdf
